# Supplementary material for: Human MAIT Cells Respond to Staphylococcus aureus with Enhanced Anti-Bacterial Activity
Source: Microorganisms. 2022 Jan 12;10(1):148. doi: 10.3390/microorganisms10010148 (PMC8778732; doi:10.3390/microorganisms10010148)
Supplement: Supplementary file 1 [file microorganisms-10-00148-s001.zip]

Archive with 1 entries (1 files):
- microorganisms-1511822-Supplemental.pdf
